# Supplementary material for: Detection of Degenerative Changes on MR Images of the Lumbar Spine with a Convolutional Neural Network: A Feasibility Study
Source: Diagnostics (Basel). 2021 May 19;11(5):902. doi: 10.3390/diagnostics11050902 (PMC8158737; doi:10.3390/diagnostics11050902)
Supplement: Supplementary file 1 [file diagnostics-11-00902-s001.zip]

Archive with 1 entries (1 files):
- diagnostics-1220537-supplementary.pdf
